# Supplementary material for: Compliance to Multidisciplinary Lifestyle Intervention Decreases Blood Pressure in Patients with Resistant Hypertension: A Cross-Sectional Pilot Study
Source: J Clin Med. 2023 Jan 15;12(2):679. doi: 10.3390/jcm12020679 (PMC9867179; doi:10.3390/jcm12020679)
Supplement: Supplementary file 1 [file jcm-12-00679-s001.zip]

Archive with 13 entries (9 files):
- jcm-2082889-supplementary/
- jcm-2082889-supplementary/Supplementary/
- jcm-2082889-supplementary/Supplementary/.DS_Store
- jcm-2082889-supplementary/Supplementary/Supplementary Figure S1.jpg
- jcm-2082889-supplementary/Supplementary/Supplementary Figure S2.jpg
- jcm-2082889-supplementary/Supplementary/Supplementary Table S1.pdf
- jcm-2082889-supplementary/__MACOSX/
- jcm-2082889-supplementary/__MACOSX/._Supplementary
- jcm-2082889-supplementary/__MACOSX/Supplementary/
- jcm-2082889-supplementary/__MACOSX/Supplementary/._.DS_Store
- jcm-2082889-supplementary/__MACOSX/Supplementary/._Supplementary Figure S1.jpg
- jcm-2082889-supplementary/__MACOSX/Supplementary/._Supplementary Figure S2.jpg
- jcm-2082889-supplementary/__MACOSX/Supplementary/._Supplementary Table S1.docx
